# Supplementary material for: Imprinted Gene Expression and Function of the Dopa Decarboxylase Gene in the Developing Heart
Source: Front Cell Dev Biol. 2021 Jun 22;9:676543. doi: 10.3389/fcell.2021.676543 (PMC8258389; doi:10.3389/fcell.2021.676543)
Supplement: Supplementary file 5 [file Table_1.XLSX]

## Sheet: 6.p<0.01, AFC>0.4
s	ID	logFC	Absolute FC	Actualy FC	AveExpr	t	P.Value	adj.P.Val	B	Symbol
14908	ILMN_2628647	3.39244	3.39244	10.5009	11.7166	36.9176	3.59822e-12	1.62931e-07	9.43521	Ddc	increased heart weight	Due to hypertension caused by Cre mediated knockout of Ddc in Kidney	J:175630
14910	ILMN_1229396	3.34058	3.34058	10.1301	9.99249	12.4205	1.79073e-07	0.00270287	6.08722	Ddc	increased heart weight		J:175630
14909	ILMN_1260450	3.17002	3.17002	9.00062	12.3475	30.1726	2.75247e-11	6.23174e-07	9.13662	Ddc	increased heart weight		J:175630
37514	ILMN_2588249	-1.64125	1.64125	3.11935	9.34844	-4.91627	0.000578819	0.143221	0.0630579	S3-12
40327	ILMN_2988931	-1.62056	1.62056	3.07495	10.0547	-3.75134	0.00366632	0.227471	-1.60234	Stfa1
40326	ILMN_2774410	-1.58579	1.58579	3.00173	10.0442	-3.57726	0.00490284	0.25057	-1.86797	Stfa1
11295	ILMN_1219583	-1.55583	1.55583	2.94002	10.0272	-3.61633	0.00459191	0.248688	-1.80805	Capn2	Thin ventricular wall		J:175868
20494	ILMN_3141257	1.53736	1.53736	2.90263	14.0283	3.27291	0.00820792	0.288558	-2.33962	Hbb-y
7639	ILMN_2675874	-1.52259	1.52259	2.87306	12.9672	-3.59752	0.00473897	0.249437	-1.83688	Alas2
33883	ILMN_3116570	-1.45643	1.45643	2.74428	12.3083	-3.95525	0.00261998	0.217848	-1.29594	Pdhb
37506	ILMN_2803674	-1.38198	1.38198	2.60626	9.3528	-3.19805	0.0093281	0.299269	-2.45672	S100a9
12550	ILMN_2817864	-1.27494	1.27494	2.41989	11.6853	-3.97178	0.00255013	0.215434	-1.27135	Ckmt2	dilated heart left ventricle heart left ventricle hypertrophy		J:101961
11093	ILMN_1222071	-1.27089	1.27089	2.41311	11.1108	-3.57442	0.00492627	0.250881	-1.87233	C920004C08Rik
23834	ILMN_2707808	-1.24456	1.24456	2.36947	11.0916	-3.36876	0.0069722	0.276302	-2.19024	LOC100044756
11296	ILMN_2683586	-1.2041	1.2041	2.30393	10.4882	-3.66949	0.00420145	0.243009	-1.7268	Capn2	Thin ventricular wall		J:175868
15013	ILMN_2705097	1.19177	1.19177	2.28433	10.8396	4.26003	0.00160102	0.198297	-0.848918	Deadc1
4079	ILMN_2472708	-1.1124	1.1124	2.16205	8.68301	-5.79197	0.000163814	0.10205	1.16406	5730402C02Rik
16621	ILMN_2995688	-1.11074	1.11074	2.15956	8.62452	-3.61054	0.00463667	0.248688	-1.81692	EG433016
33882	ILMN_1247561	-1.08689	1.08689	2.12415	10.8256	-4.47176	0.00114544	0.184881	-0.546832	Pdhb
42047	ILMN_2460136	1.07598	1.07598	2.10815	13.2877	3.77106	0.00354832	0.225584	-1.57247	Tnnt1
18303	ILMN_2482572	-1.06764	1.06764	2.09601	10.0128	-3.20202	0.0092649	0.298946	-2.4505	Flnb
42958	ILMN_2502542	-1.06258	1.06258	2.08866	10.7975	-3.17682	0.00967339	0.302709	-2.48998	Uap1
12551	ILMN_2698052	-1.05217	1.05217	2.07365	11.9619	-3.34931	0.00720653	0.278345	-2.2205	Ckmt2	dilated heart left ventricle heart left ventricle hypertrophy		J:101961
36499	ILMN_2733708	-1.01055	1.01055	2.01468	11.0505	-3.32527	0.00750732	0.282183	-2.25794	Rbp7
14931	ILMN_2693185	-1.00931	1.00931	2.01294	10.8356	-4.50618	0.00108539	0.183698	-0.498416	Ddo
38982	ILMN_2696610	-1.00592	1.00592	2.00822	12.0581	-3.40831	0.00651972	0.270595	-2.12881	Slc25a37
29947	ILMN_2696609	-0.99241	0.99241	1.98951	12.0502	-3.68701	0.00408045	0.238717	-1.7001	Mscp
43021	ILMN_2486267	-0.963089	0.963089	1.94948	10.0443	-3.37661	0.00687994	0.275062	-2.17804	Ube2l6
9967	ILMN_2700239	-0.955655	0.955655	1.93946	8.35351	-3.97325	0.00254403	0.215434	-1.26917	BC100530
5825	ILMN_1226919	-0.942495	0.942495	1.92185	9.01826	-3.49757	0.00560638	0.259573	-1.99066	A330102I10Rik
22490	ILMN_2974117	-0.92018	0.92018	1.89235	11.1934	-3.25572	0.00845235	0.291999	-2.36648	Kctd6
30299	ILMN_2640008	-0.900709	0.900709	1.86698	11.5865	-4.08615	0.00211732	0.210251	-1.10226	Myh6	dilated cardiomyopathy dilated heart left ventricle abnormal heart left ventricle morphology cardiac fibrosis cardiac hypertrophy disorganized myocardium abnormal heart atrium morphology abnormal heart morphology abnormal myocardial fiber morphology cardiac interstitial fibrosis disorganized myocardium		J:114549	J:104363	J:32960	J:51939	Many more
15147	ILMN_1219915	-0.90065	0.90065	1.86691	11.2917	-3.81897	0.00327786	0.224593	-1.50011	Dgat2
33881	ILMN_3041839	-0.884886	0.884886	1.84662	13.44	-3.37951	0.00684611	0.275062	-2.17353	Pdhb
18301	ILMN_2482571	-0.882425	0.882425	1.84347	10.1652	-3.4595	0.00597865	0.263656	-2.0495	Flnb
12963	ILMN_1246054	0.873094	0.873094	1.83159	8.60754	6.39718	7.28591e-05	0.0988892	1.84771	Col2a1	abnormal heart valve morphology		J:30041
5276	ILMN_1225181	-0.862032	0.862032	1.8176	8.83538	-6.55535	5.94273e-05	0.0988892	2.01638	9626962_211_rc
29324	ILMN_2700408	-0.842203	0.842203	1.79279	11.1364	-4.37097	0.00134236	0.190941	-0.689741	Mgll
22088	ILMN_1213858	-0.830643	0.830643	1.77848	10.9509	-3.385	0.0067826	0.274327	-2.165	Itgb3bp
34348	ILMN_2479717	0.827425	0.827425	1.77452	8.99773	6.35314	7.7157e-05	0.0988892	1.80002	Pilra
6904	ILMN_1227579	-0.816142	0.816142	1.76069	10.5776	-6.565	5.86989e-05	0.0988892	2.02654	Acot11
4414	ILMN_2594139	0.814373	0.814373	1.75853	10.8023	4.23375	0.00166969	0.198961	-0.886917	6330403K07Rik
43894	ILMN_1234111	-0.812594	0.812594	1.75637	8.43341	-3.83412	0.00319692	0.223122	-1.4773	Vtn
1675	ILMN_3158565	-0.811786	0.811786	1.75538	8.4645	-3.93089	0.00272659	0.218207	-1.33226	2310076L09Rik
14929	ILMN_2808191	-0.807585	0.807585	1.75028	10.2751	-5.47701	0.000254732	0.11431	0.78351	Ddo
11835	ILMN_2688416	-0.805588	0.805588	1.74786	9.858	-4.31622	0.00146402	0.194608	-0.768056	Cd300lg
3703	ILMN_1213433	-0.805119	0.805119	1.74729	8.40623	-4.27815	0.00155543	0.197046	-0.822789	4933406L09Rik
13009	ILMN_2945030	0.79555	0.79555	1.73574	9.5499	7.32764	2.29741e-05	0.0941113	2.78375	Col9a2
35595	ILMN_1239724	0.791334	0.791334	1.73067	11.1897	3.36748	0.00698739	0.276302	-2.19223	Psmb1
37634	ILMN_3008068	-0.790502	0.790502	1.72968	9.58575	-4.25361	0.00161752	0.198297	-0.858193	Scara5
6953	ILMN_2622671	-0.787012	0.787012	1.7255	11.8452	-3.93118	0.00272529	0.218207	-1.33182	Acsl1	cardiac hypertrophy cardiac hypertrophy increased heart weight enlarged heart heart left ventricle hypertrophy thick ventricular wall enlarged heart heart left ventricle hypertrophy thick ventricular wall abnormal myocardial fiber morphology cardiac hypertrophy cardiac interstitial fibrosis enlarged heart		J:68639
38169	ILMN_2604224	0.781513	0.781513	1.71893	9.93674	3.60158	0.00470679	0.248982	-1.83065	Sema5a
7233	ILMN_2675064	-0.779666	0.779666	1.71673	9.473	-3.16591	0.00985592	0.305257	-2.50708	Adhfe1
28565	ILMN_2483304	-0.772916	0.772916	1.70872	10.4443	-4.24221	0.00164724	0.198961	-0.874667	Lyve1
39739	ILMN_2616196	0.763456	0.763456	1.69755	10.2663	3.71068	0.00392268	0.235051	-1.66407	Sox11	Many mophological defects	J:175338
38276	ILMN_1220234	-0.735649	0.735649	1.66515	8.11263	-3.58859	0.00481052	0.249583	-1.85058	Serpina1e
44776	ILMN_1257178	0.735326	0.735326	1.66477	10.5608	6.55573	5.93981e-05	0.0988892	2.01679	Zfp367
29130	ILMN_2860964	-0.734528	0.734528	1.66385	11.0352	-5.3376	0.000311088	0.117837	0.609548	Med23
38490	ILMN_2657543	-0.721372	0.721372	1.64875	10.1487	-4.04601	0.00225974	0.211422	-1.1614	Sgcg	abnormal heart ventricle morphology decreased heart weight thick ventricular wall	J:49871
16926	ILMN_2605819	-0.706838	0.706838	1.63222	11.7977	-3.32767	0.00747678	0.282183	-2.25421	Egln3
12526	ILMN_2718330	-0.706634	0.706634	1.63199	12.2027	-3.18028	0.00961636	0.302271	-2.48457	Cish
44163	ILMN_2511913	0.704821	0.704821	1.62994	10.4891	5.90342	0.000140586	0.10205	1.2946	Wnt5a
7861	ILMN_2844820	0.702655	0.702655	1.6275	9.12906	3.8667	0.00302975	0.223122	-1.42833	Angptl7
12964	ILMN_2759142	0.698928	0.698928	1.6233	8.42139	6.36465	7.60084e-05	0.0988892	1.81251	Col2a1	abnormal heart valve morphology		J:30041
25397	ILMN_2777427	-0.692869	0.692869	1.61649	10.0577	-4.81949	0.000669948	0.151995	-0.0668465	LOC329416
41452	ILMN_2665133	-0.687676	0.687676	1.61069	7.90468	-3.76568	0.00358012	0.225973	-1.58061	Timp4	Abnormal heart right ventricle morphology increased left ventricle weight	J:165901
19020	ILMN_1249941	-0.683456	0.683456	1.60598	9.99554	-4.05377	0.00223146	0.211422	-1.14995	Gdf10
41378	ILMN_2736451	0.679601	0.679601	1.6017	8.63813	6.15762	9.98193e-05	0.0988892	1.58445	Thsd2
29072	ILMN_3158499	0.675752	0.675752	1.59743	13.6847	4.56842	0.000985096	0.178974	-0.41136	Mdk
14282	ILMN_1236811	-0.671598	0.671598	1.59284	10.4373	-3.79069	0.00343481	0.224593	-1.54279	D330008I21Rik
35499	ILMN_2734036	0.671456	0.671456	1.59268	9.4761	4.60175	0.00093547	0.178524	-0.365014	Prrx2
17156	ILMN_1247358	0.666577	0.666577	1.5873	10.9539	5.56551	0.000224697	0.113832	0.892188	Emid2
31289	ILMN_3127391	0.665564	0.665564	1.58619	11.0438	3.15781	0.00999382	0.3069	-2.5198	Npr3
31190	ILMN_2821676	-0.664332	0.664332	1.58483	9.70163	-4.62783	0.000898478	0.177173	-0.32887	Nostrin
38274	ILMN_3004600	-0.663863	0.663863	1.58432	7.932	-3.47524	0.00582169	0.262253	-2.02515	Serpina1c
29071	ILMN_1254450	0.657897	0.657897	1.57778	12.0197	3.88183	0.00295525	0.222287	-1.40563	Mdk
29680	ILMN_2977492	0.657439	0.657439	1.57728	9.38058	5.21946	0.000369301	0.118598	0.459458	Moxd1
33518	ILMN_1237631	0.653114	0.653114	1.57256	9.95446	3.64874	0.00434957	0.24545	-1.75848	Pard6g
1603	ILMN_2493030	-0.652013	0.652013	1.57136	10.1006	-5.12775	0.000422482	0.126691	0.341257	2310043N10Rik
19816	ILMN_2754155	0.650274	0.650274	1.56947	9.83378	3.71235	0.00391182	0.234922	-1.66153	Gpr126	dilated heart ventricle thin myocardium		J:167309
13051	ILMN_2549929	-0.649551	0.649551	1.56868	10.3858	-6.54481	6.02337e-05	0.0988892	2.00527	Copg2as2
22668	ILMN_1254031	-0.645758	0.645758	1.56456	10.9729	-4.4605	0.00116584	0.184881	-0.562716	Klf9
17285	ILMN_2720813	-0.642762	0.642762	1.56132	9.76392	-3.3755	0.00689288	0.275062	-2.17976	Epb4.1	abnormal heart development		J:122548
13231	ILMN_2645816	0.637507	0.637507	1.55564	8.90238	5.28497	0.000335709	0.117837	0.542991	Cpxm1
15105	ILMN_2697361	0.63618	0.63618	1.55421	10.0313	4.13228	0.00196526	0.206796	-1.03461	Dennd2a
29254	ILMN_2633350	0.635437	0.635437	1.55341	11.3344	4.59707	0.000942278	0.178524	-0.371513	Mfap4
10430	ILMN_2463583	0.626905	0.626905	1.54425	8.89689	6.67576	5.0997e-05	0.0988892	2.14209	C030009J22Rik
21453	ILMN_1219335	0.625734	0.625734	1.543	11.3113	3.44438	0.00613342	0.265744	-2.0729	Igfbp3
27418	ILMN_1243991	0.623552	0.623552	1.54066	11.6058	3.62706	0.00451022	0.24782	-1.79163	LOC433476
21272	ILMN_2667814	-0.623483	0.623483	1.54059	12.4687	-4.51881	0.00106419	0.183223	-0.480694	Iars2
25069	ILMN_1252353	0.623352	0.623352	1.54045	12.6526	3.61195	0.00462577	0.248688	-1.81477	LOC241621
38817	ILMN_2827072	0.620275	0.620275	1.53717	8.98429	5.83064	0.000155319	0.10205	1.20959	Slc13a4
33467	ILMN_2946088	0.614307	0.614307	1.53082	9.31615	5.59445	0.000215718	0.113832	0.927422	Panx1
19370	ILMN_1238310	0.613066	0.613066	1.52951	10.973	4.30522	0.00148983	0.194608	-0.783846	Gm1673
37236	ILMN_2590860	0.6111	0.6111	1.52742	11.3032	3.9072	0.00283459	0.221089	-1.36764	Rpo2tc1
18315	ILMN_1229680	0.607854	0.607854	1.52399	11.4071	7.27209	2.45414e-05	0.0941113	2.73155	Flrt3	abnormal heart development cardia bifida		J:136719	J:142039
29323	ILMN_2857957	-0.601808	0.601808	1.51762	9.68655	-3.30899	0.00771835	0.286002	-2.28332	Mgll
659	ILMN_1225662	-0.601444	0.601444	1.51723	7.96788	-3.57102	0.00495443	0.251504	-1.87755	1700016J18Rik
23334	ILMN_1247916	-0.601012	0.601012	1.51678	9.39946	-3.43822	0.00619771	0.267021	-2.08244	Lims2	abnormal heart atrium auricular region morphology abnormal heart left ventricle morphology abnormal heart shape abnormal heart ventricle morphology abnormal myocardium compact layer morphology abnormal ventricle myocardium morphology cardiac fibrosis dilated heart atrium dilated heart left ventricle small myocardial fiber		J:167114
43289	ILMN_2936646	0.598994	0.598994	1.51466	9.75036	3.60701	0.00466422	0.248688	-1.82234	Upk1b
41047	ILMN_2930707	0.596101	0.596101	1.51163	10.9627	5.39837	0.000285037	0.117837	0.685795	Tcf21	hemopericardium	J:55785
34408	ILMN_1220244	0.595723	0.595723	1.51123	10.4256	3.44688	0.00610753	0.265744	-2.06902	Pitx2	abnormal atrioventricular cushion morphology atrial septal defect atrioventricular septal defect common atrioventricular valve dextrocardia double outlet heart right ventricle failure of atrioventricular cushion closure right atrial isomerism transposition of great arteries ventricular septal defect and many more		J:128475	J:69854	J:57674	J:55455
4416	ILMN_1245549	0.594864	0.594864	1.51033	8.93398	4.30509	0.00149014	0.194608	-0.784031	6330404C01Rik
11750	ILMN_1255422	-0.594358	0.594358	1.5098	11.1411	-4.27716	0.00155788	0.197046	-0.824216	Ccrn4l
3120	ILMN_2752300	-0.59225	0.59225	1.5076	10.3716	-3.26057	0.00838262	0.291307	-2.3589	4930452B06Rik
15349	ILMN_1237061	-0.591362	0.591362	1.50667	11.4224	-3.29274	0.00793505	0.286779	-2.30867	Dm15	abnormal myocardial fiber morphology cardiac interstitial fibrosis heart left ventricle hypertrophy thick interventricular septum thick ventricular wall		J:33711	J:93614
20512	ILMN_2507044	-0.587954	0.587954	1.50311	9.19131	-4.3891	0.00130445	0.190901	-0.663905	Hcfc2
37540	ILMN_1252794	0.58789	0.58789	1.50305	8.74707	5.08675	0.000448852	0.12825	0.287927	Sall3
44492	ILMN_2441346	-0.58755	0.58755	1.50269	9.73048	-3.60541	0.00467674	0.248688	-1.82479	Zcchc5
17918	ILMN_2449644	0.586798	0.586798	1.50191	11.5622	4.34744	0.00139327	0.193524	-0.723331	Fbln1	abnormal heart morphology atrial septal defect double outlet heart right ventricle muscular ventricular septal defect ostium primum atrial septal defect ostium secundum atrial septal defect overriding aorta perimembraneous ventricular septal defect ventricle myocardium hypoplasia ventricular septal defect		J:137690
32694	ILMN_1243468	-0.585809	0.585809	1.50088	8.4293	-3.53959	0.00522321	0.254862	-1.92588	Olfr608
34404	ILMN_3118071	0.581716	0.581716	1.49663	12.1051	4.10298	0.00206047	0.208392	-1.07755	Pitx2	abnormal atrioventricular cushion morphology atrial septal defect atrioventricular septal defect common atrioventricular valve dextrocardia double outlet heart right ventricle failure of atrioventricular cushion closure right atrial isomerism transposition of great arteries ventricular septal defect and many more		J:128475	J:69854	J:57674	J:55455
17444	ILMN_1257143	-0.579687	0.579687	1.49453	7.90933	-3.51482	0.00544571	0.25704	-1.96405	Ermap
21462	ILMN_2764588	-0.575728	0.575728	1.49043	13.0534	-3.56306	0.00502116	0.251808	-1.88978	Igfbp7
29074	ILMN_3079236	0.575327	0.575327	1.49002	8.88739	4.75125	0.000743299	0.161814	-0.159416	Mdk
43305	ILMN_1252263	-0.574422	0.574422	1.48908	10.2954	-3.8507	0.00311065	0.223122	-1.45235	Uqcrb
12934	ILMN_1222111	-0.571297	0.571297	1.48586	10.6074	-3.84788	0.00312519	0.223122	-1.45661	Col15a1
19959	ILMN_1243154	-0.569508	0.569508	1.48402	13.0856	-5.09497	0.000443428	0.12825	0.298642	Gpsm1
30317	ILMN_2768252	0.565907	0.565907	1.48032	13.9982	3.80747	0.00334077	0.224593	-1.51746	Myl7	abnormal atrioventricular cushion morphology abnormal heart looping abnormal heart tube morphology abnormal myocardial fiber morphology dilated heart left ventricle enlarged heart atrium pericardial edema trabecula carnea hypoplasia ventricle myocardium hypoplasia		J:87043
39375	ILMN_1253797	0.562866	0.562866	1.4772	11.7039	3.81199	0.00331589	0.224593	-1.51064	Slit2
20434	ILMN_2841280	-0.559966	0.559966	1.47423	9.00236	-6.96817	3.54371e-05	0.0988892	2.43789	Habp4
20947	ILMN_2681195	0.559275	0.559275	1.47353	9.40244	4.652	0.000865582	0.176552	-0.295483	Hnt
24816	ILMN_2529682	0.558105	0.558105	1.47233	9.77923	3.48904	0.00568765	0.26082	-2.00383	LOC230896
23333	ILMN_2738345	-0.557026	0.557026	1.47123	10.1293	-3.1683	0.00981566	0.304427	-2.50334	Lims2	abnormal heart atrium auricular region morphology abnormal heart left ventricle morphology abnormal heart shape abnormal heart ventricle morphology abnormal myocardium compact layer morphology abnormal ventricle myocardium morphology cardiac fibrosis dilated heart atrium dilated heart left ventricle small myocardial fiber		J:167114
40317	ILMN_2777319	0.556479	0.556479	1.47068	10.961	4.11343	0.00202595	0.208392	-1.06221	Stc1
5429	ILMN_1249945	-0.553349	0.553349	1.46749	8.60486	-4.70874	0.000793272	0.167444	-0.217494	9930004G02Rik
29021	ILMN_2851040	0.550641	0.550641	1.46474	9.73215	3.96324	0.00258597	0.216843	-1.28405	Mcm3
30413	ILMN_2694687	-0.549828	0.549828	1.46391	9.24644	-6.95747	3.59056e-05	0.0988892	2.4273	Mypn
5273	ILMN_1240922	-0.547505	0.547505	1.46156	7.76993	-7.6005	1.66993e-05	0.0941113	3.03371	9626953_2_rc
24033	ILMN_2762925	0.543907	0.543907	1.45792	11.7273	3.58214	0.00486279	0.249777	-1.86047	LOC100046259
41631	ILMN_2804559	0.543833	0.543833	1.45784	11.0311	5.2328	0.000362183	0.118437	0.476524	Tmem108
20154	ILMN_1228233	-0.539117	0.539117	1.45308	10.6928	-3.45367	0.00603786	0.264923	-2.05852	Gstm1
24089	ILMN_1244879	-0.537353	0.537353	1.45131	10.7966	-4.86074	0.000629373	0.148176	-0.0112856	LOC100046690
25784	ILMN_2526333	-0.53614	0.53614	1.45009	8.57432	-4.19666	0.00177189	0.202317	-0.940716	LOC381284
35978	ILMN_2764819	0.534899	0.534899	1.44884	9.98773	6.92108	3.75498e-05	0.0988892	2.39115	Rab1
33816	ILMN_2717749	0.534492	0.534492	1.44843	9.46876	5.04725	0.000475915	0.129041	0.23628	Pde1a
29191	ILMN_2709087	-0.533908	0.533908	1.44785	10.7037	-3.75198	0.00366242	0.227471	-1.60136	Meox2	thin myocardium		J:123197	J:136243	J:111702	J:147154
15637	ILMN_2615096	0.531096	0.531096	1.44503	10.2336	5.23018	0.000363569	0.118437	0.473174	Dpp4
15	ILMN_2543688	0.530515	0.530515	1.44445	11.14	7.27686	2.44022e-05	0.0941113	2.73605	0610007N19Rik
7919	ILMN_2741117	-0.529943	0.529943	1.44387	9.25597	-5.17381	0.000394822	0.122063	0.400802	Ankrd23
9701	ILMN_2746830	-0.529874	0.529874	1.4438	11.4104	-3.31006	0.00770423	0.286002	-2.28164	BC022224
33494	ILMN_2466809	0.527589	0.527589	1.44152	10.511	3.26594	0.00830619	0.289763	-2.35052	Papss2
6686	ILMN_2686700	-0.525368	0.525368	1.4393	9.32712	-3.33007	0.00744625	0.281708	-2.25046	Abca8a
23332	ILMN_2942674	-0.524762	0.524762	1.4387	9.6557	-3.62246	0.00454507	0.247967	-1.79867	Lims2	abnormal heart atrium auricular region morphology abnormal heart left ventricle morphology abnormal heart shape abnormal heart ventricle morphology abnormal myocardium compact layer morphology abnormal ventricle myocardium morphology cardiac fibrosis dilated heart atrium dilated heart left ventricle small myocardial fiber		J:167114
37034	ILMN_2636349	0.524738	0.524738	1.43867	9.71806	5.09742	0.000441826	0.12825	0.301832	Rnf208
33821	ILMN_1223293	-0.524071	0.524071	1.43801	9.78878	-4.05227	0.00223687	0.211422	-1.15215	Pde1c
44635	ILMN_1257607	0.523939	0.523939	1.43788	9.03499	3.75911	0.00361936	0.226992	-1.59057	Zfp184
34951	ILMN_2710139	-0.522978	0.522978	1.43692	11.7598	-6.8755	3.97252e-05	0.0988892	2.34558	Ppargc1a	Abnormal heart weight		J:111072	J:96306
8495	ILMN_1223147	-0.518517	0.518517	1.43248	10.8217	-3.34034	0.00731734	0.279845	-2.23447	Art3
19152	ILMN_1248457	-0.518341	0.518341	1.43231	10.0979	-3.36644	0.00699975	0.276302	-2.19385	Gipr
12965	ILMN_2759144	0.518164	0.518164	1.43213	8.29926	3.89161	0.0029081	0.221577	-1.39097	Col2a1	abnormal heart valve morphology		J:30041
29247	ILMN_1240458	0.518145	0.518145	1.43211	10.5712	5.59049	0.000216924	0.113832	0.92261	Mfap2
36820	ILMN_1237773	0.516659	0.516659	1.43064	10.6822	4.26282	0.0015939	0.198297	-0.844888	Rhou
18928	ILMN_1219184	0.515479	0.515479	1.42947	8.40218	3.35789	0.00710223	0.277351	-2.20716	Gats
38614	ILMN_1246285	0.514649	0.514649	1.42865	9.88164	3.92735	0.00274247	0.218207	-1.33755	Shisa2
13589	ILMN_2904703	-0.514	0.514	1.428	8.13194	-6.29249	8.35284e-05	0.0988892	1.73383	Ctsl
6574	ILMN_2913989	-0.512887	0.512887	1.4269	13.3543	-4.09076	0.00210159	0.209609	-1.09549	AA407270
37381	ILMN_3162785	0.510414	0.510414	1.42446	9.37205	3.83277	0.00320402	0.223122	-1.47933	Rspo3
24259	ILMN_1217043	-0.508809	0.508809	1.42288	10.7443	-3.33514	0.00738232	0.281101	-2.24257	LOC100047762
29249	ILMN_2981542	0.508529	0.508529	1.4226	12.3265	5.73001	0.000178483	0.103614	1.09055	Mfap2
13665	ILMN_2737302	0.50759	0.50759	1.42167	10.6812	4.60584	0.00092957	0.178524	-0.359344	Cxcl12	perimembraneous ventricular septal defect		J:34750
1638	ILMN_2430906	-0.506957	0.506957	1.42105	9.21918	-4.23784	0.00165879	0.198961	-0.88099	2310051E17Rik
37493	ILMN_1225602	-0.506884	0.506884	1.42098	13.4681	-3.6264	0.00451518	0.24782	-1.79264	S100a1
17265	ILMN_3149143	-0.504619	0.504619	1.41875	10.7388	-4.65255	0.000864853	0.176552	-0.294728	Entpd5
37556	ILMN_1254210	0.504524	0.504524	1.41866	8.12619	3.30139	0.00781887	0.286199	-2.29517	Samd5
13007	ILMN_2439360	0.502659	0.502659	1.41682	8.88129	3.41162	0.00648327	0.2702	-2.12368	Col9a1
36797	ILMN_1252902	0.502169	0.502169	1.41634	9.82454	3.87655	0.00298102	0.222808	-1.41354	Rhobtb1
33995	ILMN_2987862	-0.50148	0.50148	1.41566	11.2378	-5.52239	0.000238827	0.113832	0.83941	Per2
18409	ILMN_1228748	-0.501026	0.501026	1.41522	8.10414	-3.75497	0.00364432	0.227471	-1.59684	Foxa3
40489	ILMN_2745370	-0.499796	0.499796	1.41401	10.7468	-4.10079	0.00206777	0.208392	-1.08076	Sult1a1
12118	ILMN_2708203	0.49897	0.49897	1.4132	14.5247	3.43103	0.00627364	0.267492	-2.09359	Cdkn1c
6982	ILMN_2738825	0.498788	0.498788	1.41303	13.1849	3.28386	0.00805613	0.286807	-2.32253	Acta1
12814	ILMN_2596369	0.49766	0.49766	1.41192	9.2599	4.10311	0.00206004	0.208392	-1.07736	Cnn2
34478	ILMN_2974343	-0.494946	0.494946	1.40927	8.83573	-3.7878	0.00345127	0.224593	-1.54715	Pla1a
19371	ILMN_2802311	0.494816	0.494816	1.40914	11.1797	4.18266	0.00181216	0.203081	-0.961078	Gm1673
38421	ILMN_1231689	0.49441	0.49441	1.40874	11.6831	4.18973	0.0017917	0.203035	-0.950787	Sfrp1	increased heart weight	J:89547
2181	ILMN_2714278	0.490576	0.490576	1.40501	8.9857	6.09913	0.00010792	0.0988892	1.51873	2810046M22Rik
28218	ILMN_2782041	0.490097	0.490097	1.40454	8.40854	3.26742	0.00828529	0.289763	-2.34821	Lphn3
20461	ILMN_2753342	0.489801	0.489801	1.40425	8.40418	3.77876	0.00350335	0.224593	-1.56082	Hapln1
12657	ILMN_1234165	0.488958	0.488958	1.40343	9.48163	3.43461	0.0062357	0.267492	-2.08804	Clec4g
29697	ILMN_2703886	0.488479	0.488479	1.40297	10.2822	3.5861	0.00483062	0.249583	-1.8544	Mphosph6
39978	ILMN_2909238	-0.487579	0.487579	1.40209	11.25	-3.69727	0.00401125	0.23681	-1.68447	Spnb1	abnormal myocardium layer morphology cardiac hypertrophy enlarged heart	J:44313	J:162532	J:305	J:159750
21297	ILMN_1228557	0.487371	0.487371	1.40189	11.4111	3.55899	0.00505563	0.252675	-1.89604	Id2
38993	ILMN_2810937	-0.48691	0.48691	1.40144	9.03895	-6.06282	0.000113302	0.0988892	1.47763	Slc25a42
4546	ILMN_2513378	0.486813	0.486813	1.40135	8.46037	4.0171	0.00236848	0.211576	-1.20412	6430537F04
44455	ILMN_1230396	-0.483151	0.483151	1.39779	9.43474	-4.18243	0.00181283	0.203081	-0.961409	Zc3h6
31291	ILMN_2604333	0.482373	0.482373	1.39704	9.63526	4.33782	0.00141468	0.194034	-0.737093	Npr3
33818	ILMN_2754377	0.481319	0.481319	1.39602	9.11628	5.34513	0.000307726	0.117837	0.619034	Pde1a
29248	ILMN_2981545	0.481276	0.481276	1.39598	11.3114	6.59935	5.6184e-05	0.0988892	2.06259	Mfap2
24088	ILMN_1236869	-0.478654	0.478654	1.39344	10.1804	-4.04244	0.00227289	0.211422	-1.16667	LOC100046690
39998	ILMN_2665535	0.478393	0.478393	1.39319	9.36421	4.52466	0.00105454	0.183223	-0.472507	Spon1
44165	ILMN_2472917	0.478195	0.478195	1.393	8.5262	3.74137	0.00372754	0.229019	-1.61746	Wnt5a
16357	ILMN_2917471	0.478147	0.478147	1.39295	11.8972	5.2843	0.000336039	0.117837	0.54213	Ednrb	pericardial effusion abnormal direction of heart looping enlarged pericardium hemopericardium		J:46640	J:149893
14879	ILMN_1241225	0.475888	0.475888	1.39077	11.8415	4.12952	0.00197403	0.206912	-1.03865	Dctd
15802	ILMN_3009243	0.475459	0.475459	1.39036	9.14928	4.37862	0.00132623	0.190901	-0.67884	Dusp2
1752	ILMN_2542320	0.474631	0.474631	1.38956	8.58236	3.29573	0.00789466	0.286779	-2.304	2410018L13Rik
42085	ILMN_1250011	-0.474102	0.474102	1.38905	10.7056	-4.17723	0.00182805	0.203081	-0.96899	Tob1
35473	ILMN_2649456	0.473581	0.473581	1.38855	10.5767	3.55402	0.00509802	0.253033	-1.90368	Prr15
15745	ILMN_1221805	-0.473313	0.473313	1.38829	11.4908	-3.71618	0.00388696	0.23405	-1.65571	Dtna	cardiac fibrosis myocardial fiber degeneration		J:59675
21595	ILMN_2804166	0.47148	0.47148	1.38653	8.76824	3.88987	0.00291646	0.221577	-1.39359	Igsf9
18654	ILMN_2939666	0.469974	0.469974	1.38508	9.93289	3.21345	0.0090855	0.297255	-2.4326	Fzd2	abnormal heart morphology double outlet heart right ventricle overriding aorta ventricular septal defect		J:165556
17210	ILMN_2782964	0.469881	0.469881	1.385	8.63296	3.64265	0.00439407	0.246248	-1.76778	Enpp1
34157	ILMN_2882079	0.46914	0.46914	1.38428	9.25076	3.82602	0.00323995	0.223982	-1.4895	Phf13
41297	ILMN_1253854	0.46745	0.46745	1.38266	9.63153	3.50723	0.00551579	0.258092	-1.97575	Tgif1
33904	ILMN_1235230	0.464064	0.464064	1.37942	12.0166	3.3262	0.00749548	0.282183	-2.2565	Pdlim3	abnormal heart position or orientation abnormal heart right ventricle morphology abnormal heart right ventricle outflow tract morphology cardiac fibrosis dilated cardiomyopathy dilated heart left ventricle dilated heart right ventricle thin interventricular septum thin ventricular wall trabecula carnea hypoplasia		J:69097
15919	ILMN_1248267	-0.463161	0.463161	1.37856	8.30781	-3.65655	0.00429319	0.24545	-1.74655	E030030I06Rik
10308	ILMN_2895991	-0.462891	0.462891	1.3783	10.5835	-4.2342	0.00166849	0.198961	-0.886266	Brp44
38581	ILMN_2942551	-0.462477	0.462477	1.37791	8.30931	-5.5743	0.00022193	0.113832	0.902897	Sh3rf2
8494	ILMN_2836607	-0.46155	0.46155	1.37702	10.5923	-3.34713	0.00723328	0.278345	-2.2239	Art3
14	ILMN_1233188	0.460853	0.460853	1.37636	9.65669	5.39351	0.000287032	0.117837	0.679721	0610007N19Rik
11404	ILMN_1247775	-0.460677	0.460677	1.37619	13.243	-3.3335	0.00740288	0.281101	-2.24511	Casq2	abnormal myocardial fiber morphology cardiac hypertrophy enlarged heart atrium heart left ventricle hypertrophy increased heart weight thick ventricular wall cardiac hypertrophy enlarged heart atrium heart left ventricle hypertrophy		J:151367	J:124211
34569	ILMN_3109360	-0.459435	0.459435	1.375	10.6266	-5.75028	0.000173536	0.10205	1.11467	Plec1
2592	ILMN_2622227	-0.459276	0.459276	1.37485	10.1289	-3.1947	0.00938169	0.299638	-2.46196	4632404M16Rik
31086	ILMN_1244161	0.459017	0.459017	1.3746	10.7246	4.37971	0.00132395	0.190901	-0.677286	Nme4
16094	ILMN_1253191	-0.458811	0.458811	1.37441	8.19933	-3.52739	0.00533158	0.255531	-1.94467	E230024B12Rik
38336	ILMN_3001827	-0.457875	0.457875	1.37352	7.80134	-3.1832	0.00956836	0.302271	-2.47999	Serpinf2
41282	ILMN_2834379	0.457444	0.457444	1.37311	11.9812	3.46388	0.00593455	0.263656	-2.04273	Tgfbi
38351	ILMN_3136744	-0.457079	0.457079	1.37276	12.014	-7.25855	2.49406e-05	0.0941113	2.71876	Sesn1
38605	ILMN_2858666	0.456777	0.456777	1.37247	9.58459	4.96949	0.000534409	0.135947	0.133798	Shd
35735	ILMN_2724942	0.45619	0.45619	1.37191	10.9748	3.90464	0.00284656	0.221089	-1.37148	Ptgis
18217	ILMN_1225071	0.455983	0.455983	1.37172	11.4162	3.63153	0.00447659	0.247502	-1.78479	Fgfr2	heart hypoplasia thin ventricular wall dilated heart atrium abnormal conotruncal ridge morphology abnormal heart development abnormal heart ventricle morphology abnormal interventricular groove morphology abnormal left posterior bundle morphology abnormal trabecula carnea morphology atrium hypoplasia conotruncal ridge hypoplasia double outlet heart right ventricle muscular ventricular septal defe…
43745	ILMN_2491589	0.455786	0.455786	1.37153	9.81641	8.54181	5.90623e-06	0.06686	3.81903	Vgll4
41784	ILMN_2892650	-0.454	0.454	1.36983	10.1056	-3.47145	0.00585913	0.263201	-2.03102	Tmem35
38353	ILMN_2654074	-0.45378	0.45378	1.36962	12.1355	-3.81056	0.00332375	0.224593	-1.5128	Sesn1
30320	ILMN_1252533	0.453741	0.453741	1.36959	8.16684	3.51932	0.00540461	0.256526	-1.95712	Myla
37353	ILMN_2880346	0.453342	0.453342	1.36921	8.75714	4.00263	0.00242498	0.211576	-1.22556	Rrp1b
35756	ILMN_2638114	0.452816	0.452816	1.36871	13.2106	5.68585	0.000189793	0.107425	1.03776	Ptn
41228	ILMN_2599470	-0.450129	0.450129	1.36616	8.17803	-3.20918	0.0091522	0.297925	-2.4393	Tex11
42189	ILMN_2440066	-0.450026	0.450026	1.36606	10.0719	-3.58304	0.00485546	0.249777	-1.85909	Tpra40
10189	ILMN_1215252	0.450005	0.450005	1.36605	9.96568	4.16488	0.00186472	0.203245	-0.986993	Bmp4	perimembraneous ventricular septal defect abnormal heart looping abnormal atrioventricular cushion morphology common atrioventricular valve complete atrioventricular septal defect double outlet heart right ventricle ostium primum atrial septal defect partial atrioventricular septal defect abnormal heart and great artery attachment conotruncal ridge hypoplasia abnormal conotruncal ridge morphology…		J:108516	J:79391	J:86001	J:169047	J:89237	J:169047	J:112335	J:108516	J:86001
12281	ILMN_2625893	-0.449885	0.449885	1.36593	7.981	-3.89733	0.00288092	0.221357	-1.38242	Ces3
30585	ILMN_2722864	-0.44884	0.44884	1.36494	12.1349	-3.24968	0.00853999	0.292511	-2.37593	Ncam1
30305	ILMN_2978040	-0.448453	0.448453	1.36458	9.45994	-4.39361	0.0012952	0.190901	-0.65749	Myh8
33905	ILMN_2885990	0.447654	0.447654	1.36382	13.6427	4.30097	0.00149993	0.194608	-0.789948	Pdlim3	abnormal heart position or orientation abnormal heart right ventricle morphology abnormal heart right ventricle outflow tract morphology cardiac fibrosis dilated cardiomyopathy dilated heart left ventricle dilated heart right ventricle thin interventricular septum thin ventricular wall trabecula carnea hypoplasia		J:69097
6846	ILMN_2956932	-0.447524	0.447524	1.3637	13.2211	-3.3125	0.0076723	0.285464	-2.27784	Acadvl	Abnormal heart morphology; abnormal myocardial fiber morphology; myocardial fiber degeneration; abnormal myocardial fiber morphology		J:72193	J:98627	J:106714
39494	ILMN_1225376	0.447394	0.447394	1.36357	10.612	3.87564	0.0029855	0.222808	-1.41491	Smoc1
16358	ILMN_2589640	0.447191	0.447191	1.36338	13.2637	3.81261	0.00331254	0.224593	-1.50971	Ednrb	pericardial effusion abnormal direction of heart looping enlarged pericardium hemopericardium		J:46640	J:149893
27864	ILMN_2772691	0.447063	0.447063	1.36326	8.83665	5.75278	0.000172934	0.10205	1.11764	LOC666036
24420	ILMN_2750740	0.44602	0.44602	1.36228	11.4624	5.18797	0.000386709	0.122045	0.419037	LOC100048721
33482	ILMN_2709167	-0.44585	0.44585	1.36212	8.35768	-4.56142	0.000995881	0.178974	-0.421129	Papln
44486	ILMN_2437173	0.445153	0.445153	1.36146	8.87429	3.27846	0.0081307	0.28763	-2.33097	Zcchc3
13748	ILMN_2874352	0.444674	0.444674	1.36101	7.96444	6.04951	0.000115346	0.0988892	1.46252	Cyp17a1
7835	ILMN_2648397	0.443811	0.443811	1.36019	11.7335	4.62697	0.000899678	0.177173	-0.330066	Anapc5
35883	ILMN_2662802	0.442875	0.442875	1.35931	9.22769	3.35323	0.00715871	0.277916	-2.21441	Ptx3
6902	ILMN_2799351	-0.442203	0.442203	1.35868	8.71462	-4.71994	0.00077977	0.165769	-0.202163	Acot11
4844	ILMN_2675719	-0.442014	0.442014	1.3585	7.95308	-6.0015	0.000123058	0.0990647	1.40773	9030612E09Rik
33993	ILMN_2813487	-0.441946	0.441946	1.35844	9.75771	-5.5338	0.000235	0.113832	0.853401	Per1
21303	ILMN_1243499	0.441443	0.441443	1.35796	12.2642	4.21114	0.00173123	0.201522	-0.91969	Ide
42875	ILMN_1236188	0.441142	0.441142	1.35768	9.19078	6.48524	6.50195e-05	0.0988892	1.94211	Twist1
5096	ILMN_2797584	0.440924	0.440924	1.35747	9.21846	3.1704	0.0097805	0.303752	-2.50005	9430028L06Rik
9490	ILMN_2720083	0.440868	0.440868	1.35742	10.4863	4.04867	0.00225001	0.211422	-1.15748	Bace2
11968	ILMN_1242724	-0.437509	0.437509	1.35426	9.71111	-3.98889	0.00247991	0.213079	-1.24594	Cdc37l1
36540	ILMN_2723718	0.435748	0.435748	1.35261	10.0148	4.97561	0.000529535	0.135947	0.141907	Rcn3
44711	ILMN_2441785	0.435244	0.435244	1.35214	8.49899	3.28855	0.00799196	0.286779	-2.31521	Zfp286
6575	ILMN_2533447	-0.434937	0.434937	1.35185	10.8103	-3.42652	0.00632171	0.268028	-2.10058	AA407270
296	ILMN_2473692	-0.434628	0.434628	1.35156	12.1325	-3.60766	0.00465912	0.248688	-1.82134	1110059G02Rik
40382	ILMN_1253304	-0.434538	0.434538	1.35148	8.52467	-3.4895	0.00568329	0.26082	-2.00313	Stmn2
2274	ILMN_2799217	0.434314	0.434314	1.35127	9.28862	5.38104	0.000292221	0.117837	0.664115	2810441K11Rik
29125	ILMN_1214141	0.432111	0.432111	1.34921	9.26627	6.48365	6.51527e-05	0.0988892	1.94042	Med19
35307	ILMN_3158919	0.431245	0.431245	1.3484	8.38726	3.65551	0.00430064	0.24545	-1.74813	Prkcz
15397	ILMN_2632034	0.431034	0.431034	1.3482	9.59746	3.39698	0.00664624	0.2726	-2.1464	Dnahc11	abnormal heart atrium auricular region morphology abnormal heart atrium morphology left atrial isomerism right atrial isomerism dextrocardia mesocardia abnormal heart morphology		J:4058	J:145068	J:107740
15747	ILMN_2724339	-0.42994	0.42994	1.34718	10.0987	-3.40567	0.00654901	0.270724	-2.13291	Dtna	cardiac fibrosis myocardial fiber degeneration		J:59675
39211	ILMN_2675026	-0.429909	0.429909	1.34715	10.5359	-5.58905	0.000217364	0.113832	0.920859	Slc4a3	cardiac hypertrophy	J:171021
28406	ILMN_2608166	0.429232	0.429232	1.34652	8.43567	4.39689	0.00128852	0.190901	-0.652829	Lrrn4
17575	ILMN_2805829	0.428812	0.428812	1.34612	10.3438	3.92638	0.00274681	0.218207	-1.33899	Exosc2
8164	ILMN_3009225	-0.428626	0.428626	1.34595	8.04472	-3.29085	0.00796064	0.286779	-2.31162	Apoc4
18236	ILMN_2770386	-0.428111	0.428111	1.34547	14.1688	-3.75575	0.00363958	0.227471	-1.59565	Fhl2	cardiac hypertrophy		J:131577	J:101174	J:111148
31389	ILMN_2699052	-0.427796	0.427796	1.34518	9.3558	-3.84396	0.00314544	0.223122	-1.4625	Nrn1
8175	ILMN_2916782	-0.427382	0.427382	1.34479	8.71137	-3.53232	0.00528758	0.255531	-1.93708	Apom
10359	ILMN_2734097	-0.427358	0.427358	1.34477	8.94824	-3.40403	0.0065672	0.270724	-2.13545	Btc	abnormal atrioventricular valve morphology abnormal semilunar valve morphology cardiac fibrosis dilated heart left atrium enlarged aortic valve enlarged pulmonary valve		J:83820
30408	ILMN_1257860	-0.425719	0.425719	1.34324	9.08047	-3.37535	0.00689463	0.275062	-2.18	Myoz2	abnormal myocardial fiber morphology cardiac hypertrophy dilated heart atrium dilated heart left ventricle dilated heart right ventricle enlarged heart small myocardial fiber		J:94665
22332	ILMN_2765662	0.425649	0.425649	1.34318	10.9068	5.2493	0.000353575	0.117837	0.497602	Kcne1l
44560	ILMN_2763951	0.425574	0.425574	1.34311	9.52793	6.13685	0.000102619	0.0988892	1.56118	Zfand2b
14305	ILMN_2579391	-0.424897	0.424897	1.34248	9.32881	-5.16212	0.000401656	0.122063	0.385721	D330026F23Rik
37656	ILMN_2609421	-0.423006	0.423006	1.34072	7.80307	-3.63653	0.00443928	0.247192	-1.77714	Scgb1c1
11303	ILMN_2695143	0.422895	0.422895	1.34061	12.6227	4.52366	0.00105619	0.183223	-0.473911	Capn6
39713	ILMN_1255551	-0.421401	0.421401	1.33923	9.36314	-4.39073	0.00130111	0.190901	-0.661593	Sorbs1
37192	ILMN_1227653	0.420456	0.420456	1.33835	14.6165	4.00509	0.00241528	0.211576	-1.22192	Rpl27a
12436	ILMN_2740151	-0.419473	0.419473	1.33744	9.8215	-4.02508	0.00233793	0.211576	-1.19232	Chpt1
35073	ILMN_2651660	-0.418637	0.418637	1.33666	8.60935	-4.46327	0.00116079	0.184881	-0.558812	Ppp1r1b
29175	ILMN_2850391	0.418018	0.418018	1.33609	12.7853	4.50964	0.00107954	0.183698	-0.493559	Meis2
17508	ILMN_3005058	-0.417901	0.417901	1.33598	8.80874	-4.19843	0.00176688	0.202317	-0.938149	Etfdh
3884	ILMN_2944601	0.417526	0.417526	1.33564	11.6501	3.22459	0.0089141	0.295214	-2.41517	4933439C20Rik
18314	ILMN_2926842	0.416708	0.416708	1.33488	9.66427	4.0749	0.00215627	0.211422	-1.11881	Flrt2	abnormal endocardium morphology abnormal epicardium morphology pericardial edema ventricular myocardium compact layer hypoplasia		J:171515
9971	ILMN_2765224	-0.416527	0.416527	1.33471	11.049	-3.22501	0.00890766	0.295214	-2.41451	Bcam
43248	ILMN_2461668	0.415684	0.415684	1.33393	8.15074	3.85042	0.00311208	0.223122	-1.45277	Unc5c
36185	ILMN_1239542	0.415313	0.415313	1.33359	7.7164	5.8771	0.000145734	0.10205	1.26396	Raet1c
1303	ILMN_2522062	0.415234	0.415234	1.33352	8.63331	4.58246	0.00096386	0.178974	-0.391814	2010204K13Rik
18557	ILMN_1216722	-0.414443	0.414443	1.33278	10.8111	-4.43043	0.00122222	0.187894	-0.605229	Ftcd
29073	ILMN_3080012	0.414429	0.414429	1.33277	8.15024	5.50909	0.000243375	0.113832	0.823065	Mdk
7567	ILMN_1219231	-0.413579	0.413579	1.33199	11.3633	-4.0768	0.00214964	0.211422	-1.11602	Akap1
33815	ILMN_3146952	0.413406	0.413406	1.33183	9.40177	3.2922	0.00794237	0.286779	-2.30951	Pde1a
6916	ILMN_2807084	0.413044	0.413044	1.33149	10.5171	4.32355	0.00144706	0.194608	-0.757533	Acot7
3576	ILMN_1214466	-0.412629	0.412629	1.33111	9.05972	-4.5908	0.000951482	0.178974	-0.380226	4932408C11Rik
16297	ILMN_2745993	0.412434	0.412434	1.33093	11.1752	3.35814	0.00709922	0.277351	-2.20677	Ece1	abnormal atrioventricular valve morphology abnormal heart valve morphology double outlet heart right ventricle failure of atrioventricular cushion closure perimembraneous ventricular septal defect persistent truncus arteriosis double outlet heart right ventricle overriding aorta persistent truncus arteriosis abnormal heart and great artery attachment double outlet heart right ventricle overriding…		J:62261	J:48566	J:46640
38141	ILMN_2684289	0.411791	0.411791	1.33034	9.7721	3.47795	0.00579511	0.261962	-2.02096	Sema3a	dilated heart right atrium dilated heart right ventricle heart right ventricle hypertrophy	J:35824
5097	ILMN_2510128	0.411514	0.411514	1.33008	9.0598	3.63374	0.00446006	0.247192	-1.78141	9430028L06Rik
21794	ILMN_2724643	0.411072	0.411072	1.32967	10.189	4.15708	0.00188825	0.203245	-0.998361	Imp4
24122	ILMN_2679037	0.409526	0.409526	1.32825	12.021	4.6063	0.000928902	0.178524	-0.3587	LOC100046883
3920	ILMN_2704184	0.408934	0.408934	1.3277	11.2666	3.99254	0.00246519	0.213079	-1.24052	5031439A09Rik
391	ILMN_2632839	0.408903	0.408903	1.32768	8.65126	3.63032	0.00448564	0.2477	-1.78664	1300007L22Rik
19059	ILMN_2895557	-0.408651	0.408651	1.32744	7.91811	-3.25163	0.00851164	0.292306	-2.37288	Gfi1b
33994	ILMN_2813484	-0.408443	0.408443	1.32725	11.1878	-3.60739	0.0046612	0.248688	-1.82174	Per1
42907	ILMN_1250947	0.407413	0.407413	1.32631	11.9875	6.15092	0.000100714	0.0988892	1.57695	Txndc5
9240	ILMN_1252723	-0.407364	0.407364	1.32626	11.0009	-3.28917	0.00798347	0.286779	-2.31424	B230365C01Rik
20002	ILMN_2666181	-0.407181	0.407181	1.32609	10.2779	-4.2435	0.00164386	0.198961	-0.872806	Grb14	increased heart weight		J:87892
40376	ILMN_2794051	0.406979	0.406979	1.32591	10.459	5.82476	0.000156581	0.10205	1.20268	Stk38l
18645	ILMN_2750912	-0.405876	0.405876	1.32489	11.8372	-4.9711	0.000533119	0.135947	0.135937	Fyco1
2535	ILMN_1245109	0.405686	0.405686	1.32472	10.2942	3.48282	0.00574766	0.261635	-2.01344	3830430K15Rik
18117	ILMN_1229519	-0.405493	0.405493	1.32454	8.44405	-3.94575	0.00266104	0.218207	-1.3101	Fech
7387	ILMN_2972521	-0.405426	0.405426	1.32448	11.4084	-6.18475	9.62873e-05	0.0988892	1.61474	Agtr1a	abnormal heart left ventricle morphology cardiac fibrosis cardiac interstitial fibrosis increased heart weight decreased heart weight muscular ventricular septal defect perimembraneous ventricular septal defect ventricular septal defect decreased heart weight decreased heart weight decreased heart weight decreased heart weight decreased heart weight decreased heart weight		J:124206	J:46007	J:137944
22754	ILMN_2946653	0.404274	0.404274	1.32342	7.70296	4.36965	0.00134516	0.190941	-0.691619	Klk1b22
11514	ILMN_2944226	0.40407	0.40407	1.32324	8.9604	3.88673	0.00293152	0.221977	-1.39829	Ccdc124
13150	ILMN_3083163	-0.40289	0.40289	1.32215	8.38455	-3.691	0.00405341	0.23816	-1.69402	Cp
21298	ILMN_2887239	0.402833	0.402833	1.3221	8.77656	3.17599	0.00968714	0.302893	-2.49128	Id2
33870	ILMN_2753912	0.402415	0.402415	1.32172	8.77924	5.0903	0.000446499	0.12825	0.292559	Pdgfc	absent atrial septum pericardial effusion		J:93954
33997	ILMN_2987863	-0.402138	0.402138	1.32146	11.032	-3.92694	0.00274428	0.218207	-1.33815	Per2
17174	ILMN_2598103	-0.402114	0.402114	1.32144	11.6053	-3.79945	0.00338538	0.224593	-1.52956	Emp2
24421	ILMN_2756578	0.401974	0.401974	1.32131	8.02532	3.84135	0.003159	0.223122	-1.46642	LOC100048721
29482	ILMN_2754447	0.401731	0.401731	1.32109	9.65088	3.50229	0.00556191	0.258572	-1.98337	Mkrn3
19142	ILMN_2547942	0.400908	0.400908	1.32034	10.4189	4.81812	0.00067134	0.151995	-0.0686937	Gins2
23858	ILMN_1249684	0.400302	0.400302	1.31978	9.54526	4.42945	0.0012241	0.187894	-0.606619	LOC100045019
9640	ILMN_1226639	-0.400122	0.400122	1.31962	8.78721	-4.04167	0.00227571	0.211422	-1.1678	BC006779
